# Supplementary material for: Demographic effects on fruit set in the dioecious shrub Canada buffaloberry (Shepherdia canadensis)
Source: PeerJ. 2014 Aug 14;2:e526. doi: 10.7717/peerj.526 (PMC4137663; doi:10.7717/peerj.526)
Supplement: Supplemental Information 1 — Dataset containing fruit and flower counts, local demography, plant size and environmental variables. [file peerj-02-526-s001.xlsx]

## Sheet: PeerJ_buffaloberry_modeling_dat
plant_id	berries_n	berries_e	berries_s	berries_w	berries_nesw_sum	berries_on_shrub	flowers_max_n	flowers_max_e	flowers_max_s	flowers_max_w	flowers_nesw_sum	prop_fruitset_sum	branch_length_cm_n	branch_length_cm_e	branch_length_cm_s	branch_length_cm_w	ec	habitat	canopy_pct	avght	maxht	width	no_stems	max_stemsize	dieback	dist_nearestmale	ht_nearestmale	width_nearestmale	dist_nearestfemale	m_dns5pt64	f_dns5pt64	i_dns5pt64	u_dns5pt64	all_dns5pt64	m_dns3pt99	f_dns3pt99	i_dns3pt99	u_dns3pt99	all_dns3pt99	m_dns2pt82	f_dns2pt82	i_dns2pt82	u_dns2pt82	all_dns2pt82
1	26	9	44	7	86	1147	510	351	540	568	1969	0.043677	52	56	40	58	0.24	E	5	1.75	2.1	2.8	10	3.5	0	8.13	0.95	0.78	12.2	0	0	0	0	0	0	0	0	0	0	0	0	0	0	0
2	48	51	20	138	257	921	96	82	65	160	403	0.637717	46	32	47	50	0.06	E	0	1.05	1.36	0.5	3	1	0	0.45	0.65	0.47	2.92	3	3	0	0	6	1	3	0	0	4	1	0	0	0	1
3	86	157	58	183	484	4404	147	319	138	364	968	0.5	42	53	52	49	0.07	E	0	1.45	1.7	1.65	13	3.1	4	1.91	0.67	0.56	4.84	3	1	0	0	4	3	0	0	0	3	2	0	0	0	2
4	101	54	20	58	233	551	262	172	188	214	836	0.278708	38	27	37	39	0.17	E	10	1	1.1	0.98	2	2	2	3.15	0.62	0.43	2.05	2	1	1	0	4	1	1	1	0	3	0	1	1	0	2
5	35	23	23	35	116	1131	109	77	164	126	476	0.243697	51	42	31	40	0.17	E	20	1.2	1.33	1.59	11	1.5	0	1.99	0.59	0.65	1.78	6	6	0	0	12	6	6	0	0	12	3	3	0	0	6
6	16	24	3	0	43	427	150	224	94	27	495	0.0868687	35	40	41	54	0.07	F	5	1.27	1.45	1.2	6	2.3	8	0.45	0.93	0.73	1.17	17	16	3	1	37	10	10	3	1	24	6	6	1	0	13
7	30	40	45	46	161	3563	46	99	49	95	289	0.557093	45	42	37	40	0.12	O	10	1.38	1.91	1.65	10	1.5	0	1.2	1.8	1.89	1.27	15	13	1	0	29	13	11	1	0	25	7	6	0	0	13
8	25	40	55	1	121	467	93	141	246	22	502	0.241036	35	26	29	36	0.14	E	20	1.17	1.41	1.22	6	2	2	3.15	0.42	0.41	4.39	2	4	0	0	6	1	0	0	0	1	0	0	0	0	0
9	30	57	101	56	244	2894	157	286	152	111	706	0.345609	37	34	31	40	0.19	E	0	1.6	1.69	1.24	9	2.9	1	1.94	0.82	0.71	1.16	3	4	0	0	7	2	3	0	0	5	2	3	0	0	5
10	60	22	48	31	161	9192	248	313	340	215	1116	0.144265	29	31	30	34	0.26	E	5	1.46	1.75	2.71	22	1.9	4	8.46	0.71	0.59	3.24	0	1	0	0	1	0	1	0	0	1	0	0	0	0	0
11	59	175	77	13	324	9805	128	212	109	31	480	0.675	38	30	31	30	0.27	E	0	1.3	1.37	1.44	10	3	0	1.48	0.68	0.37	2.83	5	3	0	0	8	5	2	0	0	7	5	0	0	0	5
12	2	23	52	11	88	2030	146	255	252	61	714	0.123249	44	35	36	31	0.29	E	0	1.18	1.48	1.59	18	2.9	0	5.82	1.04	0.96	3.95	0	3	0	0	3	0	1	0	0	1	0	0	0	0	0
13	74	45	29	36	184	1769	284	329	244	126	983	0.187182	40	34	34	31	0.2	E	0	1.05	1.1	1.09	8	1.4	0	5.97	1.03	1.35	1.48	0	1	0	0	1	0	1	0	0	1	0	1	0	0	1
14	29	16	33	8	86	931	39	31	250	74	394	0.218274	38	33	35	33	0.22	E	50	1.21	1.45	1.67	7	1.8	4	2.14	0.79	0.85	1.32	1	1	0	0	2	1	1	0	0	2	1	1	0	0	2
15	45	27	97	29	198	2095	111	118	125	90	444	0.445946	34	30	30	33	0.25	E	20	0.97	1.13	1.44	5	1.5	0	2.55	0.83	0.7	1.84	2	4	0	0	6	2	2	0	0	4	1	1	0	0	2
16	30	28	39	39	136	1781	54	66	72	66	258	0.527132	28	28	23	28	0.26	F	50	0.9	1.05	1.07	8	1.5	0	1.34	1.31	1.08	1.37	2	1	0	0	3	2	1	0	0	3	2	1	0	0	3
17	91	88	95	24	298	1970	194	209	108	58	569	0.523726	31	32	26	35	0.1	F	40	1.04	1.51	1.1	6	1	0	1.23	1	1.1	1.01	16	15	2	2	35	10	7	2	2	21	4	3	2	2	11
18	41	31			72	3490	77	70			147	0.4898	37	26	38	43	0.09	F	30	1.46	1.88	1.95	10	2.3	0	1.04	1.4	1.6	0.75	9	19	0	0	28	7	15	0	0	22	5	7	0	0	12
19	26	22	23	18	89	1621	165	97	87	43	392	0.227041	40	41	41	36	0.12	E	40	1.2	1.49	1.29	9	1.4	0	2.44	0.67	0.78	1.66	3	3	0	0	6	3	2	0	0	5	1	2	0	0	3
20	17	35	31	33	116	3330	61	54	55	50	220	0.527273	35	33	34	34	0.22	E	40	1.11	1.2	1.98	9	1.6	0	1.84	1	1.1	1.28	14	18	1	0	33	9	13	1	0	23	6	6	0	0	12
21	24	2	3	22	51	664	66	15	23	73	177	0.288136	31	34	35	32	0.19	E	15	1.08	1.29	1.32	9	1.3	0	1.07	0.65	0.74	3.09	2	1	0	0	3	1	1	0	0	2	1	0	0	0	1
22	23	27	20	26	96	747	46	69	64	65	244	0.393443	40	32	34	36	0.17	E	40	1.38	1.7	1.1	14	1.4	0	1.62	1.2	1.5	1.02	4	4	0	1	9	1	3	0	1	5	1	3	0	0	4
23	15	9	9	21	54	1288	46	26	23	80	175	0.308571	42	34	28	30	0.26	E	25	1.19	1.44	0.98	13	1.3	0	0.95	1.1	1.3	0.62	1	2	3	0	6	1	1	3	0	5	1	1	2	0	4
24	28	13	10	10	61	912	117	85	51	55	308	0.198052	34	32	36	35	0.3	E	50	1.2	1.24	1.22	6	1.2	0	1.36	0.49	0.38	3.06	2	1	0	0	3	2	1	0	0	3	2	0	0	0	2
25	17	4	9	11	41	1042	154	58	98	123	433	0.0946882	33	28	29	32	0.28	F	25	1.33	1.37	1.63	9	1.4	0	4.11	0.82	0.67	5.13	3	1	0	0	4	0	0	0	0	0	0	0	0	0	0
26	29	47	10	42	128	2350	53	89	90	50	282	0.453901	29	29	29	29	0.17	F	10	1.35	1.95	2.2	13	2.1	2	2.33	1.41	1.34	1.66	7	3	1	0	11	3	2	1	0	6	2	2	0	0	4
27	20	5	11	5	41	411	73	43	55	38	209	0.196172	26	27	28	28	0.14	F	10	0.92	1.06	1.03	6	1.2	0	7.51	1.2	0.83	1.69	0	1	0	0	1	0	1	0	0	1	0	1	0	0	1
28	80	52	81	81	294	5881	109	106	152	141	508	0.57874	32	31	22	26	0.23	O	5	1.35	1.44	1.15	6	1.4	0	0.82	3.38	1.49	1.6	4	2	0	0	6	3	1	0	0	4	2	1	0	0	3
29	19	15	29	9	72	361	44	31	40	23	138	0.521739	29	35	31	35	0.15	F	15	1.1	1.24	0.93	2	1.2	0	1.1	1.27	1.69	0.81	7	4	0	0	11	5	4	0	0	9	4	2	0	0	6
30	72	11	86	29	198	2139	123	33	103	64	323	0.613003	25	31	30	27	0.26	F	10	1.17	1.22	1.3	4	1.1	0	1.74	0.78	0.16	1.53	4	4	0	0	8	2	1	0	0	3	1	0	0	0	1
31	53	48	20	28	149	2798	85	71	63	54	273	0.545788	35	35	30	29	0.36	E	15	1.15	1.45	1.85	9	2.3	0	1.16	1.1	1.48	4.81	3	1	0	0	4	3	0	0	0	3	1	0	0	0	1
32	26	15	15	11	67	2851	52	53	52	54	211	0.317536	28	28	33	30	0.16	F	5	1.37	1.67	1.61	12	0.9	0	0.85	1.39	1.32	1.78	9	6	1	0	16	6	3	1	0	10	3	1	0	0	4
33	2	14	30	7	53	1022	16	26	31	15	88	0.602273	30	29	33	28	0.15	F	20	1.19	1.26	2.36	10	1.6	0	1.43	1.67	0.88	4.6	9	3	0	0	12	6	0	0	0	6	2	0	0	0	2
34	11	31	28	48	118	799	77	78	70	80	305	0.386885	32	29	30	23	0.12	E	60	1.05	1.19	0.92	6	1.4	0	3.64	1.21	1.56	1.76	4	4	0	0	8	1	3	0	0	4	0	1	0	0	1
35	18	3	1	0	22	199	168	33	27	60	288	0.0763889	40	34	41	30	0.23	E	40	1.53	1.65	1.58	6	1.6	0	1.58	0.81	0.85	1.34	5	10	4	1	20	3	6	2	1	12	3	2	0	0	5
36	79	27	63	83	252	4441	184	113	109	115	521	0.483685	30	27	33	35	0.28	E	5	1.63	1.81	1.82	9	2.3	2	1.4	0.92	0.3	2.12	3	2	0	0	5	3	2	0	0	5	3	1	0	0	4
37	59	22	33	18	132	1501	114	50	57	70	291	0.453608	30	30	38	38	0.31	O	5	1.26	1.31	1.43	1	3	1	2.4	1.81	2.13	6.95	1	0	0	0	1	0	0	0	0	0	0	0	0	0	0
38	33	36	37	28	134	3516	158	160	138	127	583	0.229846	33	33	32	40	0.14	E	5	1.63	2.15	3.39	14	2.6	2	13.71	1.01	0.61	2.51	0	1	0	0	1	0	1	0	0	1	0	1	0	0	1
39	62	56	42	58	218	2761	113	99	87	58	357	0.610644	36	31	30	24	0.07	E	45	1.61	1.7	2.2	9	2.1	7	2.34	1.15	0.4	1.8	4	2	0	0	6	2	1	0	0	3	1	1	0	0	2
40	91	98	55	21	265	2376	163	164	85	80	492	0.538618	30	31	33	40	0.1	E	5	1.44	1.51	1.98	6	1.8	2	6.18	0.99	0.39	2.7	0	2	0	0	2	0	2	0	0	2	0	1	0	0	1
41	22	22	35	49	128	5968	59	51	86	97	293	0.43686	35	32	32	32	0.07	F	20	1.65	2.03	2.35	9	2.4	6	2.53	0.7	0.68	2.05	6	7	0	0	13	4	2	0	0	6	0	0	0	0	0
42	34	22	2	10	68	4389	90	91	13	31	225	0.302222	32	30	30	35	0.05	F	25	1.47	1.77	1.71	14	2.3	1	4.16	1.51	2.72	4.1	3	3	0	0	6	0	0	0	0	0	0	0	0	0	0
43	17	89	53	1	160	4852	174	205	107	55	541	0.295749	34	37	29	33	0.03	O	0	1.21	1.61	1.8	21	1.7	0	4.84	1.23	2.04	3.68	2	6	0	0	8	0	1	0	0	1	0	0	0	0	0
44	34	7	59	80	180	1758	127	80	189	172	568	0.316901	34	33	32	27	0.16	F	5	1.75	2.04	1.18	6	1.9	1	3.48	0.99	1.3	1.47	4	5	0	0	9	1	4	0	0	5	0	3	0	0	3
45	16	24	25	26	91	4681	53	63	105	59	280	0.325	34	33	34	35	0.02	F	10	1.54	1.98	2.39	8	2.2	0	4.35	1.06	2.4	2.67	5	7	0	0	12	0	5	0	0	5	0	1	0	0	1
46	34	27	28	29	118	3128	118	75	137	102	432	0.273148	35	27	30	29	0.07	O	0	1.62	1.88	1.57	16	1.5	0	1.49	1.02	0.78	1.22	10	16	0	2	28	4	9	0	2	15	3	5	0	1	9
47	59	45	5	16	125	3959	126	70	60	49	305	0.409836	34	33	28	30	0.27	F	25	1.63	1.9	1.62	12	2.4	3	2.63	0.57	0.36	1.75	1	6	0	0	7	0	4	0	0	4	0	2	0	0	2
48	42	13	57	42	154	4316	71	127	92	126	416	0.370192	42	40	37	41	0.03	E	25	1.41	1.9	1.7	11	1.7	0	1.25	1.27	1.19	1.61	9	12	2	0	23	8	6	2	0	16	4	2	1	0	7
49	44	8	12	19	83	2038	56	21	21	48	146	0.568493	32	33	32	32	0.03	O	10	1.18	1.52	1.21	5	1.5	0	5.49	0.72	0.79	2.49	15	10	1	0	26	6	6	0	0	12	1	3	0	0	4
50	25	8	10	46	89	2159	39	19	34	72	164	0.542683	32	33	35	32	0.02	E	45	1.56	2.03	1.65	13	2.3	0	4.94	1.05	1.77	1.58	2	5	6	0	13	0	2	4	0	6	0	1	1	0	2
51	62	12	24	31	129	2141	80	60	112	108	360	0.358333	32	33	35	34	0.02	E	40	1.47	1.89	1.81	13	2	0	2.07	0.8	0.5	0.39	14	20	7	4	45	6	12	4	1	23	3	8	1	0	12
52	11	14	3	28	56	1658	29	42	28	34	133	0.421053	31	33	32	34	0.04	O	10	1.42	1.71	1.64	23	1.5	0	1.72	0.83	0.64	1.38	11	14	12	1	38	6	8	10	1	25	4	5	5	4	18
53	20	0	15	4	39	1675	92	55	77	51	275	0.141818	33	40	29	30	0.02	O	10	0.81	1.11	1.45	10	1.5	0	1.49	1.08	1.89	3.18	9	8	1	1	19	3	4	0	1	8	1	0	0	0	1
54	20	62	71	25	178	5693	142	116	177	193	628	0.283439	31	36	41	34	0.08	F	10	1.68	1.77	2.31	11	2.8	0	2.72	1.07	0.82	2.15	9	8	2	2	21	4	6	0	0	10	2	3	0	2	7
55	23	9	1	11	44	2271	88	49	59	50	246	0.178862	38	31	31	38	0.08	F	15	1.35	1.72	1.41	7	1.8	0	8.27	1.07	1.41	6.25	0	0	0	0	0	0	0	0	0	0	0	0	0	0	0
56	36	0	3	2	41	1183	96	94	72	82	344	0.119186	32	44	32	32	0.14	E	10	0.99	1.26	2.24	17	1.9	0	2.64	0.99	1.05	3.12	2	10	1	0	13	1	4	0	0	5	1	0	0	0	1
57	64	58	64	35	221	4822	105	113	98	150	466	0.474249	34	30	30	28	0.06	E	10	1.49	1.79	1.7	6	3.6	0	3.36	1.62	1.4	4.3	1	1	0	0	2	1	0	0	0	1	0	0	0	0	0
58	1	13	36	49	99	1870	116	133	154	269	672	0.147321	26	27	29	30	0.06	E	10	1.62	1.81	2.32	7	3	0	2.74	1.19	1.52	1.78	4	7	0	1	12	2	5	0	1	8	1	3	0	0	4
59	70	20	4	19	113	715	200	94	58	52	404	0.279703	32	31	29	25	0.1	E	15	1.36	1.59	1.45	9	1.4	0	2.36	1	0.4	0.87	3	12	0	0	15	1	9	0	0	10	1	3	0	0	4
60	0	12	8	4	24	974	103	92	122	60	377	0.0636605	28	32	26	29	0.13	E	20	1.35	1.37	1.65	7	2.9	0	1.48	2.01	1.96	1.17	5	7	0	2	14	2	6	0	2	10	2	4	0	1	7

## Sheet: Sheet1
	25m2			50m2			100m2
	None	F	M	None	F	M	None	F	M
Number of individuals
Density
Mean nearest neighbour distance
